# Supplementary material for: Imagine All the People: A Guided Internet-Based Imagery Training to Increase Assertiveness among University Students—Study Protocol for a Randomized Controlled Trial
Source: Healthcare (Basel). 2023 Jun 28;11(13):1874. doi: 10.3390/healthcare11131874 (PMC10341122; doi:10.3390/healthcare11131874)
Supplement: Supplementary file 1 [file healthcare-11-01874-s001.zip]

Archive with 2 entries (2 files):
- Section S1.pdf
- Section S2.pdf
